# Supplementary material for: Sex dictates IL-17A regulation: Inflammatory determinants in males versus a potassium-linked metabolic axis in females
Source: PLoS One. 2026 May 18;21(5):e0341044. doi: 10.1371/journal.pone.0341044 (PMC13183186; doi:10.1371/journal.pone.0341044)
Supplement: S1 Data — (XLSX) [file pone.0341044.s002.xlsx]

## Sheet: S1_Data
employed	married	bmi	waist_circumference	total_cholesterol	tryglycerides	hdl_cholesterol	non_hdl_cholesterol	ldl_cholesterol	vldl	ldl_hdl_ratio	cholesterol_hdl_ratio	fasting_glucose	angiotensin_ii_pg_ml	d_dimer	hs_crp	ifn_gamma	il_17a	ige	il_6	tnf_a	il_1	il_5	sst2	creatinine	egfr	plasma_sodium_r	plasma_potassium_r	plasma_chloride_r	microalbumin	sex	hypertension
0	1	27.88	97	5.09	0.74	1.07	4.02	3.82	0.34	3.62	4.76	7.4	4764.12	33768.7	314205	269.874	1561.14	2439450	93.65	4960.47	588.414	1043.12	28.133	243.2	21.3	148	3.2	106	147	2	1
1	0	32.83	99.7	4.44	0.81	1.19	3.25	3.09	0.37	2.59	3.73	5.7	35.941	1819.9		18.879	17.283	5.039	20.949	476.6	18.9	20.202	0.315	72.96	87.4	146	4	101	11.79	2	0
1	1	31.1	103	3.68	0.95	1.16	2.52	2.33	0.43	2.01	3.17	6.2												71.09	121.4	144	4.9	101	10.1	1	0
0	1	23.68	85	4.53	1.5	0.67	3.86	3.56	0.68	5.31	6.76	5.3	952.7	3846.1	68613.3	2602.6	21.056	185361		17.941	2.957		3.4	57.55	152.6	148	4.4	104	6.27	1	0
0	0	20.91		4.46	0.94	1.22	3.24	3.05	0.43	2.5	3.66	4.7	2422.6	2289.6	272.668	258.2	19.95	2439450		23.43	2.733		2.6	62.5	104.1	143	3.8	109	3.41	2	0
0	0	20.56	72.5	4.95	0.61	1.06	3.89	3.77	0.28	3.55	4.67	4.9	8665.93	4654.06	64327.1	4568.58	4749.84	2439450	146.526	46889.7	782.259	3666.68	31.511	72.4	88.2	144	405	104	49.46	2	0
0	0	18.5	71	3.36		1.2		2.28				4	35.759	2278.1		18.879	20.079	19.84	0.571	2278.1	3.136	9.438	0.172	60.74	168	148	4.9	100	35	1	0
1	0	22.41	83.9	3.8	0.59	1.31	2.49	2.37	0.27	1.81	2.9	5.3	0.3	2388.6		0.714	253.6	22443.7	0.914	2557.1	3.639	11.857	0.19	62.06	109.3	143	4.1	101	10.9	2	0
1	0	28.7	90	4.48	0.87	1.34	3.14	2.97	0.4	2.21	3.34	6.9	5665.35	9853.62	17580.6	1992.43	679.315	2439450	101.219	4120.52	183.856	1043.12	31.511	159.1	35.7	146	3.9	104	13.9	2	0
0	0	30.34	86									5.5																	7.58	2	0
1	0	32.2	88									6.9																	7.49	2	0
1	1	38	109									4.7																		2	0
0	0	37.1	105.5									5.3		130788	286429	3391.2	226.2	20590.8		40.062	3.409									2	0
0	1	26.53										5.1																	17.16	1	0
0	0	17.98	74	4.31	0.94	1.91	2.4	2.21	0.43	1.16	2.26	2.4	2060	257.8	83676.3	258.2	17.76	3901.4		33.133	6.66			61.8	156.7	146	3.8	102	2	1	0
0	0	21.9	75	3.58	1.2	1.72	1.86	1.62	0.55	0.94	2.08	4.3		0.46	0.45									63.64	119.6	139	4.3	97		2	0
0	1	32.24		4.14	0.28	1.62	2.52	2.46	0.13	1.52	2.56	4.2	39.776	3245.7		22.036	13.137	6.481	0.707	4045.1	0.656	7.518	0.153	79.1	111.3	145	3.7	99	7.47	1	0
1	1	34.11	104.1	3.96	0.52	1.19	2.77	2.67	0.24	2.24	3.33	4.5	33.2	919.1		28.251	17.283	17108.7	0.914	3052.9	0.796	17.238	0.209	62.06	110.3	144	4.2	100	8.72	2	0
1	0	25.3	81	5.26	1.03	1.29	3.97	3.76	0.47	2.92	4.08	4.6	5276.3	6057.16	26191.1	1855.1	679.315	844.067	93.65	1969.12	356.891	883.149	36.038	70.71	93.2	146	4.3	101	6.94	2	0
1	1	18.81	72									5.4																	70.82	1	0
0	0	25.6	75	5.26		1.11	4.15	4.07	0.17	3.67	4.74		3965.2	16240.8	106065	3052.74	3992.8	2439458	116.341	5769.7	1343.52	2518.97	24.768	65.3	104.5					2	0
1	1	26.9	88																											1	1
1	1																													1	0
0	0	20.02	72																											2	0
0	0	33.2	81	4.99	1.58	3.24	0.84	3.41	0.38	2.05	3.16	4.3		0.24	3.58									66.06	112.8	140	5.3	100	17.23	2	0
0	0	22.5	79	6.13	2.78	0.8	5.33	4.77	1.26	5.97	7.66	5.6	5436.56	3988.09	87578.6	3051.74	1913.1	2439450	131.443	286.201	914.886	4475.88	53.193	56.4	122.1	144	4.8	112	6.17	2	0
0	1	31.74	108	5.56	1.35	1.09	4.47	4.2	0.61	3.85	5.1	4.8	1627	2352.1	192550	2190.1	19.951	2439450		38.687	5.952		2.3	82.8	99	139	4.7	102	43.06	1	1
0	1	20.5	75									3.4	636	24156.1	553.208	1760.9	19.951	72.8		49.42	2.957		5.7						9.98	1	0
0	1	29.67	99.7	5.09	1.42	0.92	4.17	3.89	0.65	4.22	5.53	4.9	44.48	8407.9	54138.2	18.88	27.16	13064.3	0.776	698.8	2	11.37	0.172	59.97	107.3	144	3.8	98	37.77	2	1
0	0	17.41	61	2.65	0.53	1.03	1.62	1.51	0.24	1.47	2.57	4.9	46.13	2088.55		22.04	17.28	16230.7	105.4	1383.2	2.48	10.887	0.172	41.75	196.2	145	4.1	100	23.31	2	0
0	0	29.4	103.3	3.34	0.42	1.17	2.17	2.09	0.19	1.78	2.85	5.3	4884.89	6073.99	318810	2110.77	679.315	1811.6	116.341	4607.73	156.514	1315.55	53.193	46.96	151.5	146	3.7	102		2	0
0	0	22.98	92	3.36	2.06	0.76	2.6	2.19	0.94	2.88	4.42	7.3	4632.6	14409	112382	2464.69	1561.14	1960.01	116.34	9223.83	463.21	32.64	32.64	60.98	103.2	146	3.8	103		2	0
0	0	21.99	71.8	3.25	0.17	0.83	2.42	2.28	0.32	2.74	3.92	4.6	1199.4	4113.9	228132	2602.6	19.951	18002.3		27.101	2.733		1.2	47.2	173.3	141	4.6	107	12.56	2	0
1	1	20.3	67	3.3		1.22		1.93				4.2	1757.7	8933.5	470.522	821.6	18.852	1247.8		27.279	2.066		1.5	159.1	37.4	144	4.2	102	4.43	2	0
1	1	17.31	69.5	2.73	0.48	1.25	1.48	1.38	0.22	1.11	2.18	3.6	4289.46	130788	146508	2228.91	1561	12689	108.783	66.807	260.677	1151.27	44.011	72.5	122.6	141	4.7	109	29.99	1	0
0	0	24.63	88	3.32	0.96	1.26	2.06	1.87	0.44	1.48	2.63	4.7	2271.2	5228.8	55143.5	1306	21.06	961.7		8.14	3.87		4.9	75.6	108.9	151	2.9	100	11.35	1	0
1	1	27.22	87	4.03	1.17	0.85	3.18	2.95	0.53	3.47	4.74	5.7	39.985	1459.7		15.68	18.678	26029.3	0.776	1916.4	2.805	14.783	0.401	89.14	73	144	4.8	103	8.87	2	0
0	0	19.14	69.5	4.64	0.42	1.33	3.31	3.23	0.19	2.43	3.49	5.4	5212.37	22145.2	37249.2	2464.69	679.315	263.92	101.219	23953.9	0.898	2756.66	49.74	60.1	114.5	146	4.2	108	53.7	2	0
1	0	19.31	72.5	3.08	0.33	1.85	1.23	1.16	0.15	0.63	1.66	6.4	4909.6	24794.9	52444.3	1992.43	679.315	3135.63	93.65	755.02	604.308	989.478	53.193	64.9	136.9	145	4.4	102	23.02	1	1
0	1	36.4	109	6.46	1.07	1.29	5.17	4.96	0.49	3.84	5.01	4.5												760.14	6	144	4.3	105		2	0
0	0	29.64	93	4.09	0.82	0.91	3.18	3.02	0.37	3.31	4.49	4.2	35.22	1634.5		52.234	15.894	14.654	0.914	1610.8	0.387	9.438	0.19	80.11	91	143	4.3	101	10.01	2	0
0	0	29	104	4.97	1.18	1.41	3.56	3.32	0.54	2.36	3.52	6.1	6122.38	15876.8	178137	2110.77	679.32	162.29	101.22	19507	65.927	2050.96	25.89	88.39	68.1	145	4.1	102	7.61	2	0
0	0	19.66	73.3	3.39	0.41	1.53	1.86	1.78	0.19	1.16	2.22	4.6	50.2	842.2		15.7	18.7	17.6	1.337	1916.4	1.534	13.32	0.153	89.14	80.5	144	3.9	102	24.54	2	0
0	0	29.82	99.1	5.17	1.5	0.85	4.32	4.02	0.68	4.73	6.08	6.9	6239.4	19446.8	365839	2228.91	123.93	535.63	93.65	13437.1	327.16	1043.12	32.64	37.15	195.9	148	3.5	102		2	0
0	0	20	63									4.6																	300	2	0
1	1	23.67	85									4.6																	23.87	1	0
0	0	23.39	79																											2	0
0	0																													2	0
0	0		84																											2	0
0	0	25.93	82	4.74	1.37	0.96	3.78	3.51	0.62	3.65	4.94	5.8	4772.03	14381.8	59680	2464.69	1561.14	3676.23	101.22	34095.5	225.79	3605.17	22.53	84.81	14.9	147	3.4	101		2	1
0	1	16.14	59	6.22	0.52	1.34	4.88	4.78	0.24	3.56	4.64	4.1	11117.7	130788	50754.6	1516.73	123.934	2439450	108.783	12431.4	402.049	1538.04	20.307	85.4	75.5	146	4.8	113	13.48	2	0
0	1	21.49	73	3.23	0.71	1.28	1.95	1.81	0.32	1.41	2.52	4.6	665.9	2578	427.926	2190.1	424.7	2439450		10.355	4.094		2.3	433.6	11.6	145	3.8	115	183.04	2	0
0	0	20.1	67	3.38	0.6	0.94	2.44	2.32	0.27	2.47	3.6	4.7	5876.32			1873.88		892.221	93.65	12471.1	254.282	1077.05	39.448	74.7	141.7	146	4.1	106	24.76	1	0
0	1	22.85	81	3.63	1.14	2.41						3.7	39.569	1964.3		18.879	14.512	1.364	0.776	595.9	1.232	10.403	0.153	74.05	90.3				6.95	2	0
0	1	23.07	84.6	5.1	0.54	1.74	3.36	3.25	0.25	1.87	2.93	4.8												53.03	102.7	145	3.8	101	9.03	2	0
1	0	20	70	3.49	0.51	1.35	2.14	2.04	0.23	1.51	2.59	4.6												194.46	43.1	144	4.2	100	32.75	1	0
0	0	25.71	89	4.13	2.01	0.82	3931	2.91	0.91	3.55	5.04	5.8	1518.9	1675.7	132892	2190.1	19.951	161.4		42.851	3.183		0.8	73.9	88.6	143	4.2	110		2	1
0	1	21.2	76	4.5	0.65	0.78	3.72	3.59	0.3	4.6	5.77	4.4	5313.36	6784.65	62121.6	1873.87	123.934	58.642	108.783	9259.66	170.119	2020	45.155	61.1	121.6	141	4	103	41.35	1	0
0	0	18.44	77	3.53	0.55	1.57	1.96	1.85	0.25	1.18	2.25	4.6	1240.2	2114.8	50491.4	821.6	21.056	15263.4		31.457	2.287		0.8	70.7	92.8	142	4	106	22.14	2	0
0	1	27.43	96	4.72	1.1	1.57	3.15	2.93	0.5	1.87	3.01	5.6	8569.29	17339.1	189242	2346.88	1139.15	1044.86	131.443	5019.95	509.74	989.478	54.767	66.58	9.6	148	3.5	104		1	1
0	1	21.89	72.2	3.44	0.96	0.85	2.59	2.4	0.44	2.82	4.05	4.7	5644.88	18608	176650	5289.2	123.934	2439450	199.208	3758.06	18.9	1370.82	29.256	138.07	55.8	146	4.9	104		1	0
0	0	19.82	73	4.32	0.54	1.27	3.05	2.94	0.25	2.32	3.4	6.2	5294.78	9615.43	686829	1397.09	123.934	2439450	70.899	9116.61	129.737	1878.25	79.919	76.1	86	144	4.3	107	146.13	2	0
0	0	30.93		2.99	0.86	0.79	2.2	2.03	0.39	2.57	3.78	4.7	1646.3	2521.4	255914	1309	21.056	2268.5		9.651	1.629		6.1	71.09	93	145	3.1	99		2	0
0	0	32.5	96	3.95	0.7	1.2	2.61	4.89				6.1	6650.48	100056	83400.7	3402.72	3760.16	1047.78	116.341	117.582	283.166	2166.99	34.904	88.39	70.9	142	3.8	103	32.99	2	0
1		29.33		4.02	0.92	0.77	3.25	3.07	0.42	3.98	5.22	5												80.11	79.2	145	4.4	103	12.55	2	0
1	0	26.97	93.5	3.57	0.79	0.75	2.82	2.66	0.36	3.55	4.76	4.4	2531.6	5453.3	539.422	1760	19.951	21.3		35.403	2.957		2.3	37.24	197.1	145	4.8	101	32.4	2	0
0	1	29.84	82.3	5.83	1.2	1.13	4.7	4.46	0.55	3.95	5.16	6.9	5485.1	16726	263784	7898.8	10404	632.184	108.783	75.417	268.677	1260.53	28.131	84.9	74.5	146	4	112	156.81	2	0
0	0	27.59	90	4.87	0.47	1.71	3.16	3.07	0.21	1.79	2.85	5.6	4632.6	32418.3	95292.5	2346.8	1959.69	704.179	123.89	371.51	327.16	4162.61	24.77	41.35	162.1	146	3.1	99		2	1
0	1	33.13	109	6.79	2.31	1.04	5.75	5.29	1.05	5.08	6.53	5.9	9.4	1852.8		40.38	31.46	44.89	0.845	642.6	2.48	38.82	0.153	46.26	147.9	152	3.7	99	15.15	2	0
1	1	26.12	80									4.3																	13.2	2	0
0	0	38.71	110									4.9																	17.15	2	0
1	0	29.37	98.3									5																		2	0
0	0	20.31	77									3.7		2308.3	94721.3	2190.1	24.402	18889.2		86.395	4.786		7.3						61.54	2	0
1	1	26.44	71									5.4																	157.1	2	0
	0	19.41	64									3.9																	12.71	2	0
0	1	19.69	72									3.6																	33.4	2	0
1	1	21.83	73									3.8	6359.82	21181.5	171622	2582.35	679.315	2439450	93.65	11647.2	90.828	1043.12	27.008							1	0
0	0	30.1	95									4.8																	15.04	2	0
0	0	30.56		5.76	1.26	1.05	4.71	4.46	0.57	4.25	5.49		5941.93	10242	599936	1755.1	1139.15	54.877	93.65	40715.1	494.17	1538.04		80.1	73.2	146	4.3	111		2	0
0	0	22.8	87									4.4																	22.06	2	0
0	0	30.1	95																											2	0
0	0											4.5																	76.83	2	0
1	0	27.15		4.2	0.47	0.83	3.37	3.28	0.21	3.95	5.06	5.1	46.465	1977.4		43.369	22.896	14984.1	0.707	2378	3.47	15.273	0.19	62.06	118.7	144	3.6	105	24.95	2	0
0	0	24.6	79.7	4.68	0.59	0.99	3.69	3.54	0.27	3.61	4.73	4.7	5801.15	22145.2	396047	2346.88	1831	1039.03	86.07	4262.28	898.17	1935.64	49.74	59	139.6	146	4.7	111	28.22	2	0
1	1	20.3	78	5.69	0.58	2.04	3.65	3.53	0.26	1.73	2.79	4.9												80.11	81.8	146	4.2	100		1	0
0	1	18.4	69	3.09	0.54	1.1	1.99	1.88	0.25	1.71	2.81	4.6	0.3	2696.8		15.68	14.51	22.46	0.845	2137.9	18.1	9.438	0.134	52.33	161.7	145	4.3	99	70.3	1	1
0	1	22.4	77.8	2.29	0.9	0.82	1.47	1.29	0.41	1.57	2.79	4.5	1347	5555.2	55706.8	0.714	21.056	2439450		18.426	3.865		1.2	28.5	274.8	144	3.8	109	58.69	2	0
0	1	21.22	74	4.3	0.72	1.46	2.84	2.7	0.33	1.85	2.95	4.3	2256.3	3592.3	348.67	821.6	17.76	6190.5		9.095	2.733		11.4	95.9	84.1	143	3.5	100	100.01	1	0
		37.06	96.8	4.22	0.62	1.53	2.69	2.57	0.28	1.68	2.76	4.5	35.638	2179.8		12.429	17.283	21.3	0.639	711.6	1.534	9.438	0.172	89.14	749	145	3.7	103	300	2	0
1	0	20.22	69	3.18	0.42	1.13	2.05	1.97	0.19	1.74	2.81	4.3	17	2081.9		12.429	22.896	3.84	0.776	2735.9	2.805		0.093	84.63	116	145	3.9	98	13.39	1	0
0	1	21	76	6.49	0.35	1.91	4.58	4.51	0.16	2.36	3.4	5.2	2547.4	6403.4	647.74	2602.6	24.402	2439450		29.622	4.554			57	158.4	145	5.4	110	2	1	0
0	0	19.8		5.44	0.65	1.1	4.34	4.21	0.3	3.83	4.95	4.4	37.25	505.1		9.11	15.89	22922.6	0.639	219.2	18.9	14.3	0.172	63.79	129.9	149	4.5	91	10.97	1	0
1	1	25.56	84.8	4.49	0.71	1.43	3.06	2.92	0.32	2.04	3.14	4.8	2469	9848.5	509.47	258.2	19.95	35356.6		24.81	2.066		2.3	84.63	75.7	147	4.6	102	19.94	2	0
1	1	20.22	68	3.71	0.9	1.18	2.53	2.35	0.41	1.99	3.14	4.5	53.806	1587.7		25.158	17.283	49.433	4.244	5336.9	9.605	14.783	0.153	68.83	130.7	146	4.1	99	10.47	1	0
0	1	20.22	75	4.2	0.58	1.46	2.74	2.62	0.26	1.8	2.88	5			101.21		17.76			14.487	4.324			65	130.4	146	4.5	108	23.72	1	0
0	1			3.9	0.56	1.8	2.1	1.99	0.25	1.1	2.17	6.2	3965	16240.8	100585	3051.74	3238.9	2439450	116.34	133.52	134352	2518.98	24.77	72.7	125	141	4.1	103	12.78	1	0
0	1	30.4	80	3.38	0.8	1	2.38	2.22	0.36	2.22	3.38	4.7	2117.3	2998.3	128705	4509.3	19.951	1664.2		24.813	3.636		3.4	88.2	73.5	146	3.7	103	300	2	0
0	1	29.27	101	4.63	1	0.66	3.97	3.77	0.45	5.71	7.02	6	55.98	3479.5		49.29	104.8	13980.6	0.914	3250.9	6.268	19.71	0.298	91.4	91.2	153	4.3	103	14.24	1	0
0	0	22.81	81									4.8												90.7	67	149	5	113	300	2	0
1	0	27.5	92.2	5.51	0.76	1.16	4.35	4.2	0.35	3.62	4.75	5.1	9.4	2192.8		15.68	17.283	32.977	0.776	2077.7	1.534	14.783	0.115	66.85	96.7	145	4.2	102	2.69	2	0
0	1	26.2		3.15	1.18	0.91	2.24	2	0.54	2.2	3.46	4.9	856.3	1127.7	585771	1760.9	22.166	72.8		12.382	3.636		1.2	76.02	109.2	147	4.3	99	5.57	1	0
0	1	24.5	86.2	5.61	0.77	1.39	4.22	4.07	0.35	2.93	4.04	4.6	2017.6	3037	870.4	821.6	18.852	21.3		8.684	4.554		6.1	62.26	99.5	147	4.2	103	9.21	2	1
1	1	29.3	100	4.88	1.57	0.71	4.17	3.86	0.71	5.43	6.87	4.9												67.06	147.3	147	4.8	101	13.84	1	0
0	1	19.14	73									4.6																	22.44	2	1
0	0	21.81	78									5.2																	18.16	2	0
0	0	21.2	74									4.3																	20.86	2	0
0	0	23.99	79									4.8																	41.48	2	0
0	1	33.5	89									4.8																	19.78	2	1
1	1	18	63									3.7																	16.28	1	0
0	0	17.7	63									4.8																	48.37	2	0
1	0	19.49	63									4.1																	23.04	2	0
1	0	23.64	83									5.3																	23.52	1	1
0	1	23.1	80	5.03	1.78	1.46	3.57	3.21	0.81	2.2	3.45	3.9	4477.56	23176.9	2098.27	2582.35			123.894	7124.75	1152.51	2342.27	20.307	61.3	153	149	5	113	30.51	1	0
1	0	19.17	76	3.84	0.89	1.21	2.63	2.45	0.4	2.03	3.03	5.2	5737.87	74430.4	153334	3402.72	123.934	2439450	123.894	4753.83	2230.7	1370.82	42.869	60.8	157	149	3.5	112		1	0
0	0	25.3	85	2.45	0.66	0.73	1.72	1.59	0.3	2.18	3.36	5.1		0.27	0.6									77.33	125.8	145	4.1	104	53	1	0
0	1	24.5	84	3.26	0.45	0.96	2.3	2.21	0.2	2.3	3.4	4.6												56.92	92	146	4.8	103	21.78	1	0
0	0	22.73	80									4.4																	40.43	2	0
0	1	28.2	96																											2	0
1	1	29.3	95.1	5.03	1.18	1.17	3.86	3.62	0.54	3.1	4.3	4	36.9	1125.6		34.359	15.894	15252.4	0.914	1341.3	5.908	10.887	0.134	63.03	116.6	145	3.8	103	22.48	2	0
0	0	35.3	106.7	3.81	0.53	1.13	2.68	2.57	0.24	2.28	3.37	4.7	1007.7	1924	78467.4	1077.3	23.282	170.5	0.8	11.503	5.018	456.2		56.92	10.3	148	3.4	103	23.08	2	1
0	1	27.51	75	2.99	0.84	1.14	1.85	1.68	0.38	1.48	2.62	4.6	32.2	2271		34.36	20.08	19.15	6.84	824.4	0.387	13.32	0.115	66.57	97.9	145	4.3	99	107.02	2	0
1	0	20.14	73	4.13	0.73	0.95	3.18	3.03	0.33	3.19	4.35	5.1	0.3	1707.6		49.293	17.283	32.285	0.776	1875.9	18.9	14.783	0.298	98.17	91.3	145	4.6	102	6.34	1	0
1	0	31.76	102	3.98	1.73	1.01	2.97	2.62	0.79	2.6	3.94	5	44.083	818.7		18.879	15.894	12657	0.8	3389.6	9.06	28.69	0.153	74.49	130.5	146	3.3	98	9.55	1	0
1	1	26.4	80.2	3.9	0.96	1.1	2.8	2.61	0.44	2.37	3.55	4.3	50.13	1232.1		9.109	20.079	2.29	3.026	300.1	0.796	10.887	0.19	79.07	111.9	145	4	100	11.12	1	0
0	1	24.24	74.8	3.77	0.36	1.43	2.34	2.27	0.16	1.59	2.64	3.9	39.776	2948.9		22.036	20.079	2.026	1.54	619.3	7.731	13.317		62.06	110.3	146	4	102	2	2	1
0	0	24.56	78.5	4.66	0.62	1.35	3.31	3.29	0.28	2.36	3.45	4.2	37.7763	903.9		12.429	14.512	13.217	0.707	2517.4	5.551	21.69	0.263	62.32	128.2	146	3.9	99	17.57	2	1
0	0	24.63	73	3.4	0.3	1.51	1.89	1.83	0.14	1.21	2.25	4.8	48.12	1892.2		18.88	17.28	16705.4	1.054	4445.2	2.97	22.67	0.19	73.34	97.9	145	4.3	102	11.52	2	0
0	0	28.15	102.4	5.1	2.08	1.2	3.9	3.48	0.95	2.9	4.25	8.3												88.49	67.4	145	4.7	102	49.32	2	1
0	0	23.6	90	6.16	0.87	1.47	4.69	4.52	0.4	3.07	4.19	7.1	31.754	3164.1		22.036	20.079	27197.3	0.571	1257.3	1.843	10.887	0.384	73.72	118.2	145	4.5	100	5.22	1	1
0	0	19.68	71.5									5.6																	109.41	1	0
1	0	19	65.5									4.9																	16.17	2	0
0	1	30.2	101									4.6																	10.66	2	0
0	1	24.61	86	5.34	1.99	1.66	3.68	3.28	0.9	1.98	3.22	4.8												59.57	155.1	146	4.3	101		1	0
0	0	25.4	79	6.17	1.28	1.4	4.77	4.51	0.58	3.22	4.41	4.4	4506.4	1751.5	403.16	1309	19.95	2439450		26.215	3.18		4.9	618.72	7.2	143	4.9	101	17.35	2	1
0	1	18.39	68.5	2.91	0.42	1.05	1.86	1.78	0.19	1.69	2.77	3.3	5304.06	13024.1	11052.6	1992.43	679.315	2439450	101.219	1558.57	211.695	830.486	45.153	51	139	141	4.1	106		2	0
0	0	19.56	69	5.38	1.33	2.08	3.3	3.03	0.6	1.46	2.59	3.7	5544.21	3871.27	105020	2228.91	1139.15	2358.54	101.22	4842.09	19.9	936.15	31.51	67.2	103.2	145	4.1	112		2	0
0	0	19.74	69	5.01	1.08	1.45	3.56	3.34	0.49	2.31	3.46	4.3	34.06	903.9		15.68	14.51	15613	0.707	2318.1	0.519	13.32	0.535	89.14	69.6	146	4.2	102		2	0
1	1	19.84	76.4	4.55	0.6	1.58	2.97	2.85	0.27	1.8	2.88	3.3												87.61	97.3	144	3.9	100		1	0
1	1	32.76	106	7.2	1.67	1.08	6.12	5.79	0.76	5.36	6.67	6.2	4448.92	13830.9	198004	2346.88	1561.14	2439450	116.341	5769.7	283.166	4601.86	29.256	48.36	144.5	144	3.3	102		2	1
1	0	23.41	79	4.91	0.84	1.17	3.74	3.57	0.38	3.05	4.2	5.8	5634.16	5634.69	755696	45595.1	123.934		86.076	8903.4	312.409	1426.33	28.131	61.9	103.8	145	3.9	106	155.6	2	1
0	1	16.11	65	4.59	0.61	1.8	2.79	2.67	0.28	1.48	2.55	4.8	92.187	2782.7		22.036	20.079	14081.4	1.408	2537.3	1.687	18.224	0.28	64.32	270.2	149	4.3	98	50.29	1	1
1	0	19.17	73.5	3.49	0.54	0.74	2.75	2.64	0.25	3.57	4.72	4.9	19557.9	12884.7	60118.2	2228.91	123.934	1130.27	108.783	16185.8	478.963	1594.23	42.869	48	153	144	3.7	111		2	0
1	1	29.22										4.4	0.3	1452.9		15.68	18.68	13.07	0.707	326.3	2.158	10.887	0.245	64.32	115.2	145	3.6	102	12.46	2	0
0	0	26.89	88	4.88	0.77	1.04	3.84	3.69	0.35	3.54	4.69	3.6	6116.5	6226.2	592.29	84.6	19.951	8422.6		10.21	3.41		1.2	73.6	91	145	4.1	107	76.34	2	0
0	0	20.2	94.6	3.64	0.19	1.24	2.4	2.36	0.09	1.9	2.94	4.4	103.88	1161.3		40.38	20.08	10526.6	0.845	548.7	0.938	11.372	0.115	63.79	121.9	136	7	92		2	0
0	0	24.08	91.4	4.12	0.97	1.07	3.05	2.86	0.44	2.67	3.85	4.6												64.32	93.8	146	4.8	101	91.34	2	1
1	1	22.04	79.5	4.66	0.75	1.19	3.47	3.32	0.34	2.79	3.92	5.3	691	2052.3	71386	2190.1	19.951	9774.8		11.649	3.183		2.3	63.9	107.2	142	3.7	106	11.04	2	0
0	1	26.31	95.4	4.68	0.77	1.1	3.55	3.4	0.35	3.4	4.23	4.9	42.306	2251.5		9.109	22.896	2.311	0.845	524.8	2.642	10.887	0.115	62.26	99.5	145	4.1	96	23.36	2	0
0	0	38.42	106	3.02	0.86	1.42	1.6	1.43	0.39	1.01	2.13	5.4												75.7	88.6	145	4	105	15.69	2	0
0	0	32.03	103	6.32	1.1	1.32	5	4.78	0.5	3.62	4.79	5.6	3959.22	12881.7	396047	8175.53	679.315	1148.13	93.65	577.493	18.1	6729.11	38.31	66.2	94.8	145	3.8	107	58.43	2	1
0	0	31.51	98	5.31		1.69	3.62	3.48	0.31	2.06	3.14	6.1	2899.6	2584.3	920.383	1760.9	26.658	2439450		8.684	2.733		7.2	54.2	129	141	4.7	105	36.02	2	0
0	1	31.01	76	3.75	0.63	0.86	2.89	2.76	0.29	3.21	4.36	4.1												34.98	228.5	147	3.8	104	21.85	2	0
0	1	23.64	81.2	4.52	1.2	1.5	3.02	2.78	0.55	1.85	3.01	7.4	0.3	956.9		37.38	20.08		0.571	978.7	5.374	16.25	0.172	78.31	74.7	146	3.4	99	104.5	2	0
0	0	23.4	81									5.5																	261.51	2	0
0	0	25.05	87									4.7																		2	0
0	0	23.8	80									5.9																	131.63	1	0
0	0	17.24	68.7																										28.38	2	0
1	0	17.48	65									2.8	2369	2052	152.245	0.714	21.056	21.3		10.355	4.786		1.2						8.77	2	0
1	1	19.8	72																											1	0
0	0	14.87	61																										16.8	2	0
0	1	21.19	63									4.4																	19.57	2	0
0	1	22.77										4.6																	11.8	2	0
0	1	32.16										4.2																		1	0
1	0	19.97	77									3.8	420.1	3653.4	73.971	2198.1	25.528	323.2		13.425	4.786		20.7							1	0
0	0	44.07	112.7	4.3	0.52	1.05	3.25	3.15	0.24	3	4.1	3.3	4617.49	24700.8	147298	2346.88	123.93	4035.52	123.89	101.56	254.28	1993.21	38.31	56.5	118.3	143	4.2	106	4.29	2	0
1	0	19.1	78	3.74	0.68	1.41	2.33	2.19	0.31	1.56	2.65	4.8	767.5	6760.5	138510	0.714	18.85	17720.3		17.78	2.509		5.3	61.5	137.7	148	4.1	108		1	1
0	0	18	70	3.74	0.36	2.61	1.13	1.06	0.16	0.41	1.43	4.3	6509.02	16149.4	71250.9	2110.77	679.32	30.8	123.89	8412.3	327.2	1043.12	37.17	141.4	59.3	142	4.3	99	120.36	1	0
0	0	22.16	71	3.02	0.44	0.84	2.18	2.09	0.2	2.49	3.6	4.2	8.7	1581		12.43	20.08	17.18	0.845	2577	4.151	11.372	0.519	66.85	131.3	143	3.4	97	10.84	1	0
1	0	31.1	92.5	3.64	1.18	0.6	3.04	2.8	0.54	4.67	0.07	4.1												39.49	182.5	151	4.4	102	14.69	2	1
0	1	20.24	75	3.49	0.54	0.74	2.75	2.64	0.25	3.57	4.72	5.5	10961.8	130788	60118.2	2228.91	123.934	1130.27	108.783	81.086	478.663	1594.23	42.869	48	192.4	144	3.7	111	6.98	1	0
0	1	20.9	80.7	3.85	1.46	0.8	3.05	2.76	0.66	3.45	3.81	4.2	4844.13	347779	44693.3	2346.69	2341.45	552.176	108.783	34587.3	478.663	830.486	22.533	34.34	278	145	3.9	105		1	1
0	0	22.66	82.5	5.75	1.11	1.4	4.35	4.13	0.5	2.95	4.11	4.8	5574.12	130788	125472	1992.43	679.32	76.84	86.07	32105	183.86	1043.12	34.904	67.9	98.1	136	3.6	102	14.28	2	0
1	0	19.56	63	4.54	1.43	1.13	3.41	3.12	0.65	2.76	4.02	6.5	4740.5	5403.71	82435.2	2934.56	1139.15	568.719	131.44	76.62	371.87	2166.99	39.45	58.1	111.6	147	3.8	111	114.93	2	0
0	1	23.53	105	3.93	1.03	1.13	2.8	2.59	0.47	2.3	3.48	5.1	6203.94	24080.9	49029.4	2934.56	1561.14	2439450	108.78	5842.26	183.86	830.49	40.59	56.77	116.3	146	3.9	100		2	0
1	0	22.96	81	6.36	1.3	1.39	4.97	4.71	0.59	3.39	4.58	4.4	701.1	3972	657.51	2602.6	21.056	754.1		8.821	3.409		2.3	80.11	81.4	144	3.7	103	17.25	2	0
0	0	23.23	79.5	5.76	1.2	1.06	4.7	4.46	0.55	4.21	5.43	4.3	4242.63	44597.8	73649.3	2934.56	1959.69	372.031	86.074	5935.81	463.213		32.641	65.18	96.8	144	3.8	98		2	0
0	0	25.9	87.2	4.52	1.13	1.02	3.5	3.27	0.51	3.21	4.43	4.4	4350.81	3854.57	78467.4	2699.87	679.32	168.49	93.65	9802.57	239.98	1370.82	60.12	61.5	100.7	142	4	98	49.3	2	0
1	1	27.9	92	4.5	1.2	1.113	3.37	3.13	0.55	2.77	3.98	5.3	7046.46	30234.6	213220	2582.35	2341.45	1660.35	116.341	251.602	931.636	2107.89	32.641	159.1	34.7	144	4.1	102	6.46	2	0
0	0	27.14	101	6.67	1.23	1.25	5.42	5.17	0.56	4.14	5.34	7.1	2407.2	4301.9	515.435	6596.3	21.056	10786		33.133	3.409		13.9	59.7	110.6	145	4.2	110	17.29	2	1
0	1	31.4	102	5.63	0.94	1	4.63	4.44	0.43	4.44	5.63	4.2	2010.5	3193.1	237924	821.6	16.673	2439450		30.169	2.957		3.8	65.4	101.1	146	4.2	108	36.23	2	0
1	1	18.66	76	3.73	0.63	1.26	2.47	2.34	0.29	1.86	2.96	5.5	1164.8	2502.5	901.46	2256.5	21.06	2.43945e+06		43.03	8.807		1.9	78.7	112	148	4.3	116	63.65	1	1
0	1	25.3	101	3.76	0.75	1.14	2.62	2.47	0.34	2.17	3.3	4.6												129.76		145	4.5	100	13.49	1	0
1	1	28.38	101	3.18	1.54	0.47	2.71	2.4	0.7	5.11	6.77	5.4	66.006	1661.1		12.429	14.283	11779.7	4.322	2117.9	7.362	11.372	0.245	91.4	90.8	144	4	98	9	1	0
0	0	33.2	114	6.33	1.04	2.1	4.23	4.02	0.47	1.92	3.01	5.8	1691.8	5555.2	250075	1760	17.76	66627.5		19.07	2.509		2.6	74.6	83.7	141	3.5	101	40.59	2	1
1	1	41.2	124	4.06	1.49	0.82	3.24	2.94	0.68	3.59	4.95	11.9	591.7	5555.2	237128	3391.2	24.402	3788.7		10.072	2.509		2.6	87.48	13	146	4	100	24.37	2	1
0	1	20.4	75									5.3	1550.4	130788	865.718	258.2	19.951	118.7		14.64	3.409		6.9						300	1	1
0	0	29.87	94									5.6																	300	2	1
0	0	25.3	80									4.2																		2	0
1	0	17.61	63									3.8																	10.29	2	0
0	0	21.2	77									3.9																	131.9	2	1
0	0	18.7	70									3.9																		1	0
0	1	31.46	104	5.79	0.79	1.48	4.31	4.15	0.36	2.81	3.91		34.061	2382.1		0.714	18.678	8.23	0.639	2477.6	3.136	14.294	0.172	66.57	94.2	139	4.7	104	47.4	2	1
0	0	19.65	68									4.3																	7.21	1	0
1	1	32.22	101									6	4337.06	23867.3	10835.3	2699.87	1561.14	397.2	116.34	3324.36	463.213	1315.55	38.31							1	1
0	0	26.37	83									6.6																	91.88	2	0
0	1	24.26	65.8									4.6																	2	2	0
1	0	20.67	75									3.8																	25.58	1	0
0	0	26.2	88									5.9	1588.5	4382.6	236.424	3002.2	16.673	4022.4		36.361	6.6								131.6	2	0
1	1	19.43	70									4.1																	2	1	0
1	1	18.56	67.5									5.1																	15.66	1	0
1	0	19.8	70									5.2																	28.35	2	0
0	1	18.67	66									5.4																	12.14	2	0
0	1	20.1	69									5.6																	15.13	2	0
1	0	27.51	79									2.3																	13.4	2	0
0	0	19.2	71									3.8																	47.18	1	0
1	0	26.7	79	3.98	0.59	1.53	2.45	2.33	0.27	1.52	2.6	4.7	1141.9	3860	56330.5	2602.6	19.951	1458.1		9.791	1.629		3.4	63.5	124.5	140	3.8	104	23.36	2	0
0	1	26.13	75									4.7																		2	0
0	0	20.73	86									4.6																	70.13	2	0
0	0	29.72	29.7									4.8		57840.5	413.866	2190.1	23.282	2439450		30.169	3.636	2.8								2	0
0	1	24.84										4.3																	64.87	2	0
1	1	22.51	74									6.7																		1	0
0	0	17.43	70									5.8																		2	1
0	1	28.08	88	2.72	0.77	1.4	1.32	1.17	0.35	0.83	1.94	4.8	6299.17	293001	155058	2817.28	123.934	369.227	116.341	164.231	356.891	2401.02	20.307	68.6	94.6	146	3.6	101	36.4	2	0
0	0	20.55	73	2.68	0.71	0.72	1.96	1.82	0.32	2.23	3.72	4.2	38.089	2434.3		72.499	84.925	21.3	0.914	3033.1	7.546	12.83	0.435	73.34	138	145	3.7	97	98.27	1	0
0	0	26.06	92	4.94	1.74	0.88	4.06	3.71	0.79	4.22	5.61	4.2	41.269	994.2		25.158	31.458	24602.6	0.639	2934.1	2.158	20.202	0.209	120.74	69.6	144	4.4	102	124.12	1	1
0	0	19.87	70	3.2	0.48	1.07	2.13	2.03	0.22	1.9	2.99	4.3	1023.9	2634.8	259823	1760.9	19.951	646.8		12.53	4.55		1.5	51.5	149.3	148	3.9	112	12.13	2	0
0	1	25.8	87	4.23	0.43	1.15	3.1	3	0.22	2.61	3.7	5.2	5350.81	17339.1	66924.3	2817.28	679.315	2585.16	101.219	4177.06	156.514	1426.33	23.649	59.9	114.9	143	4.1	105		2	1
1	1	21.94	86	3.86	0.59	0.93	2.93	2.81	0.27	3.02	4.15	4.7												153.1	53	145	5	106	16.99	1	0
1	1	32.11	110	3.53	1.09	0.88	2.65	2.43	0.5	2.76	4.01	4.5	1141.9	4868.6	93281.9	2602.6	18.852	2212		9.931	3.409		3	89.14	96.1	146	3.8	102	9.45	1	0
0	0	18.57	76	4.54	1.24	1.17	3.37	3.12	0.56	2.67	3.88	5.1	4968	25865.8	246594	2346.88	123.934	4171.84	101.219	4666.02	239.983	1482.07	37.173	68	91.9	143	4.3	110	24.15	2	0
0	0	18.9	72	4.41	0.52	0.87	3.54	3.44	0.24	3.95	5.07	5.6												65.1	97.6	145	3.7	101	23.06	2	0
1	1	31.7	93	5.48		1.09		4.19				5.1	6611.44	5336.94	124284	2464.69	679.315	377.633	106.219	3896.41	197.717	1043.12	20.307	88.39	73	141	4	103	59.86	2	1
0	0	26.27	89	4.95	0.55	1.47	3.48	3.37	0.25	2.29	3.37	4.4	46.21	2499.8		37.38	22.9	14111.7	1.124	5769.7	3.809	17.24	0.172	50.78	126	145	3.7	103	12.76	2	1
0	0	21.78	82.3	4.84	0.68	1.35	3.49	3.35	0.31	2.48	3.59	4.9	2500.2	16414.2	79.344	258.2	18.85	100		8.821	2.287		8.9	62.06	100.5	145	4	100	21.45	2	0
0	0	28	97	4.14	0.34	1.6	2.54	2.47	0.15	1.54	2.59	4.5		0.11	0.25									48.33	164.4	128	4	92	3.23	2	0
0	0	17.75	73	3.02	0.86	1.42	1.6	1.43	0.39	1.01	2.13	5	3296.9	2490	187.454	821.6	22.166	2813.6		9.791	2.957		6.9	75.7	117.1	145	4	105	37.94	1	0
0	1	27.52	87	5.48	1.17	1.74	3.74	3.51	0.53	2.01	3.15	4.8	49.385	2303.7		9.109	21.49	15.94	14.1	2158	9.416	26.682	0.172	73.34	95.3	147	3.5	101	29.87	1	1
0	1	26.25	83	3.97	0.04	1.2	2.77	2.69	0.18	2.27	3.31	4.8	6215.72	16586.5	459827	2228.91	303.6	240003	108.783	204.722	588.414	4981.99	22.533	83.7	79.3	145	3.7	108	26.67	2	0
1	1	24.45	88	5.09	3.93	0.97	4.12		1.79		5.25	5.3												65.18	136.8	145	3.8	102		1	0
1	1	34.8	109	5.14	1.16	0.93	4.21	3.98	0.53	4.28	5.53	4.4	6572.75	7956.34	136885	1636.06	123.934	2439450	101.219	109.403	239.983	1650.63	52.041	194.46	37.1	143	4.3	101	24.51	1	1
0	1	28.54	90									4.1																		2	0
0	0	23.98	80									6																	108.12	2	1
1	1	28.02	88									4.6																		2	1
1	1	26.5	95	4.54	1.53	0.96	3.58	3.27	0.7	3.41	4.73		7589.61	11417	79036.3	2582.35	10404.4	58.642	304.213	323.511	2720.82	3482.5	23.649	67.99	133.8	146	4	100	78.81	1	1
1	1	18.73	73									5.9																		1	0
0	1	28.53	80									4.4																		2	0
0	0	21.14	72									3.7																		2	0
0	0	19.16	79									4.6																	46.54	2	0
1	0	29.94	95									5.5																	13.7	2	0
0	0	22.85	77									4.7																	20.23	2	0
1	0	24.08										6.6																	5.12	2	0
1	1	22.2	80									4.2	5880.7	130788	50754.6	358.1	19.951	2439450	10.6	9.791	2.733	542							23.33	1	1
												4.5																	73.81	2	0
1	1	29.7	92	5.43	1.24	1.06	4.37	4.12	0.56	3.89	5.12	5.5	601.5	1814.4	88.04	2190.1	22.17	7419		9.51	5.48		3.4	78.31	106.6	142	3.9	97	12.05	1	1
0	1	22.39	83.5	4.95	3.49	0.84	4.11		1.59		5.84	5.3	5584.15	7074.87	494680	4219.3	3068.58	231.759	154.062	27472.8	556.783	2459.92	27.008	112	52.9	145	4.7	118	300	2	0
1	0	24.67	85	4.02	0.88	1.61	2.41	2.23	0.4	1.39	2.5	4.8	36.995	4710.6		22.036	17.283	2.762	1.124	619.3	4.67	13.39	0.227	66.57	109.5	146	4.5	103	7.13	2	0
0	0	39.11	102	6.23	1.22	1.26	4.97	4.73	0.55	3.75	4.94	7.3	3046.1	2202.2	134610	1309	18.85	22704.7		8.821	2.287		4.9	80.4	76.5	140	3.1	100	2	2	1
0	0	35.1	114.5	3.5	0.95	1.5	8	1.81	0.43	1.21	2.33	7.9	34.692	857		37.381	17.283	7.372	12.83	1835.3	2.642	23.183	0.209	100.46	58.6	147	4	100		2	1
1	0	27.24	85.5	4.31	1.63	0.73	3.58	3.25	0.74	4.46	5.9	5.1	1199.4	130788	308.77	1760	22.17	21.3		11.2	4.79		2.3	34.98	221.6	144	4.6	103	16.05	2	0
0	0	21.91	85	6.32		1.42	4.9	4.61	0.65	3.25	4.45	5.5	1744.4	1757.8	62388	1760.9	16.673	2195.1		21.73	2.733		2.3	64.2	99.5	141	4.6	107	75.5	2	0
1	1	21.47	69.5	4.04	0.81	1.18	2.86	2.7	0.37	2.29	3.42	5	4709.29	15406.4	56377.3	1636.06	30.8	615.61	108.78	7457.11	30.77	1260.53	52.04	530	7.6	145	5.8	145	275.18	2	0
0	0	26.18	86	4.48	0.98	1.3	3.18	2.98	0.45	2.3	3.45	5.2	5801.15	3871.27	292078	2228.91	1139.15	2358.6	101.219	4842.09	509.74	936.152	31.511	56.77	112.4	147	3.6	111		2	1
0	0	19.5	69	3.64	0.56	1.22	2.42	2.31	0.25	1.89	2.98	4.8	52.75	2375.5		97.93	48.95	7.935	0.845	3587.8	14.47	21.69	0.095	54.62	137.9	146	4.6	98	3.62	1	0
0	0	22.22	61.9	2.82	0.37	1.18	1.64	1.57	0.17	1.33	2.39	5.4	0.3	2355.9		22.036	18.678	24884.1	19.628	642.6	3.47	10.403	0.209	54.62	124.5	144	3.4	103	16.32	2	0
1	0	32.46	105.3	4.09	1.34	1.16	2.93	2.66	0.61	2.29	3.53	7.9												82.37	77.5	145	4.6	101	14.23	2	1
1	1	36.8	113.5	4.82	1.98	0.79	4.03	3.63	0.9	4.6	6.1	5.4	36.743	4249.6		18.879	17.283	2.026	1.195	2696.2	2.97	9.438	0.367	58.44	113.3	146	3.8	100	42.6	2	1
0	0	25.2	81	3.52	0.67	0.97	2.55	2.42	0.3	2.49	3.63	5.7	5388.67	9542.48	75800.1	1516.73	30.8	152.915	93.65	206.162	90.828	2050.96	25.886	53.03	137.1	144	4	103	6.29	2	0
0	0	30	96									4.5		8407.9	54138.2	2602.6	18.852	13064.3		17.46	3.636									2	1
1	0	21.7	73									4.7	34.175	2975.7		12.429	21.485	15812.8	0.504	246.7	0.387	11.857	0.115						15.39	2	0
0	1	26.84	88.7									5.1																	12.56	2	0
1	1	18.57	66									3.3																		2	0
0	0	31.32	103									5.4																	9.78	2	0
1	1	24.14	88	5.19		1.35		3.59				6.2	235.9	3377.6	853.559	2602.6	18.852	6821.1		20.392	3.183		0.8	66.57	91.2	151	4.6	104		2	1
0	1	37.5	106	5.42	0.63	1.69	3.73	3.6	0.29	2.13	3.21	4.1	2248.9	3825.3	23647.4	0.714	21.056	4008.9		35.022	2.509		0.5	85.8	73	145	4.1	101		2	1
1	1	31.62	95	6.78		1.39		5.11				5.3	636	4584.1	136732	3771.2	25.528	2514.6		8.821	2.733		4.1	66.58	96.4	146	4.1	101		2	1
1	1	20.02	79	5.27	0.5	1.61	3.66	3.56	0.23	2.21	3.27	3.8	1023.9	6862.1	346.257	821.6	2	2497.2		9.931	4.094		2.6	63.79	138.6	145	4.7	98	8.84	1	0
0	1	19.69	70	2.32	0.43	1.16	1.16	1.07	0.2	0.93	2	2.6	2248.9	2295.8	167279	3002.2	23.285	19614.3		17.62	4.094		2.6	46.2	202.7	142	3.2	105		1	0
1	1	25.6	88.4	7.45	0.69	1.95	5.5	5.36	0.31	2.75	3.82	3.6	1.1	1452.9		22	22.9	19980.5	0.371	1896.2	3.47	8.476	0.315	68.9	97.8	147	4.1	103	17.55	2	0
1	0	19.8	60	3.81	0.61	0.99	2.82	2.7	0.28	2.73	3.85	4.2	3853.79	20099.6	101.2	123.934	123.934	2503.8	101.219	7025.95	170.119	1043.12	49.742	106.07	59.7	144	4.5	100	2.07	2	0
0	0	25.74	79	4.84	0.89	1.36	3.48	3.3	0.4	2.43	3.56	4.4	3252.26	23295.7	85917.5	1873.88	583.5	524.602	108.783	6667.28	668.375	1315.55	24.767	88.6	69.6	144	4.5	109	31.5	2	1
1	1	18.5	71	5.06	0.57	1.85	3.21	3.1	0.26	1.67	2.74	4.2	0.3	2902.3		40.383	15.894	10.571	0.776	3250.9	3.303	13.317	0.209	77.54	112.4	144	3.5	99	7.5	1	0
1	1	32.59	106	5.07	2.03	1.16	3.91	3.5	0.92	3.02	4.37	5.4												66.58	100	146	4	100		2	1
0	0	30.4	101	4.89	1.49	1.13	3.76	3.46	0.68	3.06	4.33	7.8	4868.53	30503.5		2346.88	123.93	90.81	138.99	9729.59	129.74	2108.89	38.31	300.52	16.8	145	3.7	100	300	2	0
1	1	23.4	74	2.95	0.93	0.79	2.16	1.97	0.42	2.5	3.73	5.1	1620.5	1839.6	77190.2	1760.9	19.951	2439450		34.452	2.733		3.8	424.27	15.4	144	4.2	100	44.86	1	0
0	0	20.31	69	3.56	0.31	1.73	1.83	1.77	0.14	1.02	2.06	3.8												37.24	316.4	146	4.2	103	59.25	1	0
0	1	27.05	102	5.17	0.71	1.39	3.78	3.64	0.32	2.62	3.72	5	1211	6640	68353.4	1760.9	21.06	47.6		9.37	4.79		0.8	73.72	82.7	145	4.1	102	3.63	1	1
0	0	27.7	91	5.64	1.42	0.94	4.7	4.42	0.65	4.7	6	4.9	5779.9	6921	100585	679.315	679.315	3051.05	93.65	6634.96	733.189	1482.07	34.9	96.1	61.8	146	3.7	102	56.21	2	0
1	1	29.1	88.9	4.71	1.36	0.81	3.9	3.63	0.62	4.48	5.81	4.2	0.3	7882.3	9211.1	2602.6	24.4	126		9.931	4.324		4.9	30.94	250	145	4.4	107	19.17	2	0
0	0	18.48		2.61	0.44	1.38	1.23	1.14	0.2	0.83	1.89	4.4	0.3	2127.6		31.316	21.485	10847.4	14.183	3072.7	3.136	9.438	0.435	53.03	151.5	143	3.9	101	5.94	2	0
0	0	23	89	5.4	2.53	0.77	4.63	4.12	1.15	5.36	7.01	5.2	5685.93	6631.65	76091.9	1755.1	30.8	3556.11	93.65	4233.82	183.856	936.152	61.279	159.1	47.5	144	4.1	101	34.84	1	0
0	1	29.39	101.5	6.37	0.96	1.47	4.9	4.71	0.44	3.2	4.33	5.5	39.5	850		18.879	15.894	22.184	0.776	31.5	0.519	11.857	0.277	79.07	77.2	144	3.5	95	23.59	2	0
0	1	21	91	4.83	1	0.95	3.88	3.68	0.45	3.87	5.08	5	7735.28	5822.01	269496	799.2	679.32	4997.31	101.22	4607.73	254.28	989.48	44.01	530.33	11.5	142	3.8	99	28.75	1	0
0	1	27.1	95	2.7	0.82	0.92	1.78	1.62	0.37	1.76	2.93	5.9	5407.75	4986.91	67150.9	1755.1	30.8	3428.75	93.65	8868.02	183.856	1764.05	57.808	406.59	15.8	145	4	101	23.28	1	1
0	1	24.9	115	7.62	1.25	2.02	5.6	5.35	0.57	2.65	3.77	6.3	3623.65	32875.5	382009	2110.8	1139.15	2439450	123.9	10059.4	327.2	1370.8	28.1	123.74	46.4	145	4.1	100	19.66	2	1
1	1	33.1		3.78	1.99	0.91	2.87	2.47	0.9	2.72	4.15	5.7	4050.43	16960.2	152204	2699.87	679.32	1762.82	93.65	11531.1	297.74	1482.07	52.04	114.22	70	144	4	100	62.34	1	1
0	0	26.28	89									4.2																	29.26	2	0
0	0	31.88	101									5.2																	6.56	2	0
0	0	43.28																											38.97	2	0
0	1	25.48	88									9	752.1	1776.7	168745	3002.2	491.3	2439450		10.355	3.183		1.9						20.59	2	1
1	1	25.92	83	3.08	0.79	2.24						5.3	1487	3292.3	275.784	1760.9	19.951	407.6		11.358	2.957			76.02	93.3	144	3.7	102	9.07	2	0
0	1	20.96	79	5.09	0.83	1.67	3.42	3.25	0.38	1.95	3.05	3.8	0.3	4758.1		28.251	17.283	22906.5	0.707	1569.7	7.362	12.83	0.298	71.09	118.8	144	3.9	100	47.55	1	0
0	0	19.13	69	3.32	0.38	0.72	2.66	2.52	0.17	3.51	4.61	2.9	5475.34	130788	68688.3	3051.74	1959.69	740.337	138.986	141.007	463.213	1260.53	42.869	60.8	115.8	137	4.4	101		2	0
0	1	22.73	79	7.05	3.83	1	6.05		1.74		7.05	4.6	5779.94	5779.94	62395.2	2110.77	1561.14	3522.47	101.22	3785.63	588.41	883.14	29.29	51.16	148.1	144	4	99		1	0
1	0	24.11	84	3.92	0.54	0.92	3	2.89	0.25	3.14	4.26	4.1	803.8	3585.5	51295.2	821.6	19.951	2642		10.213	2.509		1.5	76	85	145	4.2	108	16.7	2	1
1	1	27.5	96	3.9	0.5	1	2.9	2.8	0.23	2.8	3.9	5.4	1518.9	2014.9	205885	2190.1	22.166	1167		11.65	3.865		3.8	61.5	153.2	146	4.2	109	2.67	1	0
0	0	30.2	99	5.7	1.14	1.44	4.26	4.03	0.52	2.8	3.96	4.3	1851.7	2921.1	149075	0.714	18.852	14842.7		7.74	1.629			229.81	22.1	146	4.2	102	42.21	2	1
0	0	27.77	86	5.37	0.53	1.62	3.75	3.64	0.24	2.25	3.31	4.8	4289.46	7522.08	115431	3051.74	1179	2439450	93.65	277.96	765.86	1151.27	64.758	53.5	125.5	143	4.7	110	187.64	2	0
0	1	22.32	74	4.21	0.85	1.09	3.12	2.95	0.39	2.71	3.86	5.4												209.4	35.2	144	4	106	141.27	1	1
1	1	22.11	84	5.14	0.82	1.24	3.9	3.74	0.37	3.01	4.15	4.6	31.731	3954.8		18.879	20.079	23.919	0.707	1794.7	2.805	6.088	0.263	62.26	140.4	150	3.3	102	37.72	1	0
0	0	34.93	113	5.79	1.86	0.91	4.88	4.51	0.85	4.95	6.36	5	0.3	1647.8		15.68	17.28	17.1	0.845	2057.6	0.387	15.27	0.367	107.2	52.9	147	3.8	103	11.47	2	0
0	1	33.4	100	4.27	2.73	0.63		3.09				4.6	5203.33		131070	2110.77	679.315	11441.1	93.65	3785.62	572.572	883.149	37.173	53.03	185.9	145	3.9	101	21.45	1	0
0	0	30.9	107	4.7	0.8	1.16	3.54	3.38	0.36	2.91	4.05	6.4	12281.7	26919.6	119719	1277.08	123.93	66.03	108.78	10617.3	327.16	1370.82	49.74	62.38	99.6	142	4.1	93		2	1
0	0	37.66	119	5.88	0.56	1.68	4.2	4.09	0.25	2.43	3.5	6.7												68.19	96.8	148	4.7	97		2	0
0	0	19.55	65.5	4.6	0.57	1.71	2.89	2.78	0.26	1.62	2.69	3.7		1260		9.109	22.9	49.78	0.94	3171	1.534	10.89	0.172	37.24	223.9	145	4	101		2	0
0	0	23.52	87									5.1																	190.67	2	1
0	1	20.26	72									2.9																	2	2	1
0	1	18.78	68.5									6	4337.06	23867.3	10835.3	2699.87	1561.14	397.195	116.34	3324.3	463.21	1315.55	38.31							2	0
0	0	33.53	102																										220.83	2	0
0	0	24.22	86									3.1																	14.34	2	0
0	0	27	88									4.5																	11.67	2	0
0	0	18.58	69									4.6																	157.86	2	0
1	0	28.64	94									11.1																	14.98	2	0
0	0		89									4.4	4764.12	16772.7	144182	2110.77	679.315	4917.19	116.341	9259.66	90.828	19.35	22.533						33.3	2	0
0	1	16.56	69									5																	56.81	1	0
1	1	22.4	84	4.74	1.42	1.05	3.69	3.41	0.65	3.24	4.51	4.2	1550.4	2214.6	350.28	1309	21.056	2439450		62.219	2.957		98	159.1	47	146	3.7	103	108.91	1	0
0	0	21.66	88									8.2																	50.74	2	0
0	0	17	65.4	4.45	0.49	0.03	4.42	4.32	0.22	1.44	1.48	3.5	0.3	664.2		43.369	32.898	19348.8	0.984	1257.3	2.97	19.212	0.227	46.03	181.9	147	4.5	99	34.78	2	0
0	0	21.53	72									4.3		36615.9	286784	1760.9	23.282	21911.9		28.174	2.957								144.11	2	0
0	1	21.91	74	3.86	0.6	1.08	2.78	2.66	0.27	2.46	3.57	2.6	1838.1	1902.3	861.974	1309	21.056	6675.7		53.017	3.865		0.8	80.9	108	145	5.1	108	265.67	1	1
1	0	30.19	98.8	3.5	1.45	1.01	2.49	2.2	0.66	2.18	3.47	6.7	31.474	1246		25.158	24.313	21822.1	0.639	824.4	2.158	14.294	0.115	57.68	121.8	143	3.1	102	7.18	2	0
0	0	22.3	68.4	3.34	0.45	1.31	2.03	1.94	0.2	1.48	2.55	5.2	40.196	2251.5		55.162	15.894	18842.1	0.707	2.9	0.387	9.92	0.172	61.5	127	145	3.3	102	29.18	2	0
1	0	40.02	119.8	4.33	1.53	1.45	2.88	2.57	0.7	1.78	2.99	4.7	0.3	1446.1		12.429	24.313	12666.3	0.776	402.6	2.642	13.805	0.209	48.52	138.9	149	3.8	104	9.11	2	1
1	1	35.6	114.9	5.3	0.67	1.32	3.98	3.85	0.3	2.91	4.02	5.6	34.52	229.3		15.68	17.28	22.29	0.845		0.26	11.86	0.333	70.67	84.4	150	3.9	104	7.57	2	0
1	1	31.2	106	4.94	1.68	0.92	4.02	3.68	0.76	4	5.37	5.4	5964.04	12199.7	592682	2346.88	679.315	1650.25	108.783	6474.05	327.157	1043.12	32.641	92.06	87.3	143	3.8	101	19.07	1	1
0	1	43.45	111										0.3	3458.7		72.5	12.14	0.776	0.146	18.9	21.19	0.134								2	1
	0	21.3	74	4.06	0.57	1.25	2.81	2.7	0.26	2.16	3.25	4.9												55.37	123.6	144	3.9	100		2	0
0	0	33.98	109	3.87	0.52	1.05	2.82	2.72	0.24	5.59	3.69	6.1	5455.9	8678.66	306463	123.934	123.934	2439450	101.219	683.401	197.717		48.593	76	87.3	148	4.1	113	43.08	2	1
1	0	26.27	81	4.87	0.63	1.05	3.82	3.69	0.29	3.52	4.64	5.9	37.504	1111.2		28.251	30.021	24359.3	0.639	2318.1	6.268	18.22	0.452	44.01	133.2	144	3.9	103	4.33	1	0
0	0	24.35	82	2.96	0.45	1.22	1.74	1.65	0.2	1.35	2.43	4.1	1563.1	3147.4	283.592	821.6	17.76	5064.2		9.791	2.287		1.5	49.4	151.5	146	4.3	108	2	2	0
1	0	42.53		4.4	0.48	1.37	3.03	2.93	0.22	2.14	3.21	5.2	5230.51	2447.17	-100	1873.88	679.315	917.861	93.65	577.493	268.677	199.213	55.498	64.9	101.6	147	3.8	111	42.56	2	1
0	0	20.84	86	3.9	0.44	1.35	2.55	2.46	0.2	1.82	2.89	4.7	38.82	1892.2		28.25	41.61	1.986	0.707	3151.9	2.805	11.857	0.172	71.09	119.2	145	4.1	101	8.07	2	0
1	0	30.76	109									7.7	4670.71	23088.2	86787.9	2110.77	1139.15	2420.09	93.65	3566.61	494.172	1315.55	27.008							2	1
1	1	29.68	83									6.6	2010.5	5512.6	267925	1760.9	23.282	3072.6		8.684	2.509		4.1							2	0
0	0	21.22	76.5	3.98	0.63	1.27	2.71	2.58	0.29	2.03	3.13	4.4	5426.9	15406.4	32362.8	2228.91	2341.4	1166.06	101.2	1213.49	463.2	1043.1	46.3	32.94	265	144	3.9	105		2	0
0	0	21.06	68.4	4.81	0.65	1.22	3.59	0.46	0.3	2.84	3.94	5.2	231	2248.9	478.103	0.714	16.673	4008.9		32.572	2.509		0.5	84.4	72.8	146	3.7	102	9.7	2	0
0	0	28.02	89.1	3.55		1.48						4.8	947.3	3239	884.492	3002.2	19.951	8559		11.358	4.094		1.5	68.38	112.6	148	4.7	103	2.24	2	0
1	0	27.7	97	4.35	0.72	1.05	3.3	3.16	0.33	3.01	4.14	5.8	52.949	1486.8		18.879	17.283	11535	0.845	3310.3	1.843	9.438	0.153	53.03	121.7	147	3.8	101	2.8	2	1
1	0		68.1	3.34	0.24	1.35	2.99	2.94	0.11	2.18	3.21	5.8		1727		25.158	25.733	14.704	0.707	352	2.479	9.438	0.134	44.69	179.9	144	4.1	99	17.38	2	0
1	1	28.4	104	7	1.88	1.36	5.64	5.26	0.85	3.988	5.15	7.9	19.9	1232.1		12.429	11.77	0.793	0.707	2037.4	0.26	9.92	0.153	63.79	99.2	148	4.1	96	2.59	2	0
0	0	21.22	59	4.17	0.86	1.29	2.88	2.71	0.39	2.1	3.23	4.9	0.8	2829.1		18.879	21.485	10.878	0.776	572.4	2.642	10.403	0.19	55.29	141.9	145	3.9	102	44.11	2	0
1	1	19.2	74	5.44	0.43	3.22	2.22	2.13	0.2	0.66	1.69	6.8												53.03	184.8	142	4.1	97	14.53	1	0
0	0	38.09	115									4.8																	29.98	2	0
1	0	28.74	95									4.4																	17.27	2	0
1	0	33.33	106.5	4.39	0.8	1.44	2.95	2.79	0.36	1.94	3.05	5.8	4065.5	4353.2	85.213	1309	22.166	1048.3		15.102	2.957		0.8	53.03	124.5	144	4.4	100	20.2	2	0
0	1	20.7	72	3.23	0.45	0.98	2.25	2.16	0.2	2.2	3.3	4.9												74.6	121.4				9.39	1	0
0	0	26.45	92	3.94	0.49	0.86	3.08	2.98	0.22	3.47	4.58	4.7	2832.1	2364.6	88923.4	821.6	18.852	5567.9		11.358	2.287		1.2	66.3	96.9	143	3.6	107	36.28	2	0
1	1	27.58	100	6.11	0.55	2.9	3.21	3.1	0.25	1.07	2.11		0.3	1983.9		12.429	18.678	12398.9	0.371	2097.8	3.136	13.317	0.209	63.79	135.1	148	3.5	98	13.33	1	1
1	0	26.8	97									6.3																	42.56	2	1
0	0	34.1	98	4.86	0.79	1.07	3.79	3.63	0.36	3.39	4.54	4.5	3977.21	7246.37	73348.9	1873.88	2341.45	234.706	123.894	212.01	931.636	2876.34	30.383	72.7	85.6	145	3.9	102	2	2	1
0	1	28.53	112	4.35	0.49	1.42	2.93	2.83	0.22	1.99	3.06	5	25.1	216.4		31.316	17.283	14.23	1.266	377.5	2.97	10.403	0.172	76.78	110.6	148	3.9	103	11.68	1	0
0	1	28.53	112	4.38		1.42		2.82				5	25.1	216.4		31.316	17.283	14.23	1.266	377.5	2.97	10.403	0.172	76.78	110.6	148	3.9	103		1	0
0	1	26.44	91.5									4.4																	11.58	2	0
1	1	22.98	84									9.6																	175.83	1	1
1	0	34.99	123									5.6																	300	2	1
0	0	23.65	86.5									9.3																	23.41	2	1
1	0	22.1	85	3.63	0.29	1.15	2.48	2.42	0.13	2.11	3.16	6.6	2942.2	2660	113.746	821.6	19.951			34.263	2.733		1.2	98.6	84.9	146	4.5	107		1	0
1	1	24.92	87	3.97	0.38	1.44	2.53	2.45	0.17	1.7	1.76	5.5	0.3	3062.9		18.88	20.08	21248.6	0.776	548.7	0.656	10.4	0.5	46.26	152.7	144	3.7	100	14.47	2	1
0	0	22.42	75									4.9																		2	0
0	0	32.3	82.2	4.74	1.53	1.12	3.62	3.31	0.7	2.96	4.23	4.5	32.307	2068.9		22.036	27.158	43.033	0.766	1733.6	2.642	18.224	0.134	63.03	101.3	146	4.5	100	52.24	2	1
1	0																													2	1
0	1	24.6	87									4.3																	4.76	2	0
0	0	21.5	78									4																	17.28	2	0
0	0	28.4		5.51	0.74	1.56	3.95	3.8	0.34	2.44	3.53	5.3		0.23										84.27	86.5	142	4.8	100		2	0
0	0	26	103.1	5.28	3.89	0.66	4.62		1.77		8	3.23												82.13	72.7	146	3.8	99	45.36	2	1
0	0	38.8	119.2	5.61		1.02		4.38				5	47.239	2935.6		15.68	24.313	17508.8	0.571	572.4	8.475	16.746	0.263	37.82	181.4	146	4.1	101	21.83	2	0
0	0	23.84	78	3.34	0.64	1.22	2.12	1.99	0.29	1.63	2.74	4.4	6168.78	19706	22904.2	1992.43	679.315	2207.14	101.219	96.637	254.282	1260.53	27.008	68.2	93.1	144	4	106		2	0
